# Supplementary material for: Extensive cryptic circulation sustains mpox among men who have sex with men
Source: Nat Commun. 2026 May 13;17:4198. doi: 10.1038/s41467-026-72749-2 (PMC13172365; doi:10.1038/s41467-026-72749-2)
Supplement: Supplementary file 4 — Source Data [file 41467_2026_72749_MOESM4_ESM.zip]

Archive with 46 entries (42 files):
- source data files/
- __MACOSX/._source data files
- source data files/.DS_Store
- __MACOSX/source data files/._.DS_Store
- source data files/Fig5/
- __MACOSX/source data files/._Fig5
- source data files/Fig3/
- __MACOSX/source data files/._Fig3
- source data files/Fig4/
- __MACOSX/source data files/._Fig4
- source data files/Fig5/riskA.Rdata
- __MACOSX/source data files/Fig5/._riskA.Rdata
- source data files/Fig5/.DS_Store
- __MACOSX/source data files/Fig5/._.DS_Store
- source data files/Fig5/probParsPostEx.Rdata
- __MACOSX/source data files/Fig5/._probParsPostEx.Rdata
- source data files/Fig5/riskB.Rdata
- __MACOSX/source data files/Fig5/._riskB.Rdata
- source data files/Fig5/probParsPreEx.Rdata
- __MACOSX/source data files/Fig5/._probParsPreEx.Rdata
- source data files/Fig5/estsPhyloPre.Rdata
- __MACOSX/source data files/Fig5/._estsPhyloPre.Rdata
- source data files/Fig5/densPhyloPost.Rdata
- __MACOSX/source data files/Fig5/._densPhyloPost.Rdata
- source data files/Fig5/densPhyloPre.Rdata
- __MACOSX/source data files/Fig5/._densPhyloPre.Rdata
- source data files/Fig5/densPrePooled.Rdata
- __MACOSX/source data files/Fig5/._densPrePooled.Rdata
- source data files/Fig5/output.csv
- __MACOSX/source data files/Fig5/._output.csv
- source data files/Fig5/densPostPooled.Rdata
- __MACOSX/source data files/Fig5/._densPostPooled.Rdata
- source data files/Fig5/estsPhyloPost.Rdata
- __MACOSX/source data files/Fig5/._estsPhyloPost.Rdata
- source data files/Fig3/dens1.Rdata
- __MACOSX/source data files/Fig3/._dens1.Rdata
- source data files/Fig3/dens0.Rdata
- __MACOSX/source data files/Fig3/._dens0.Rdata
- source data files/Fig3/prob.Rdata
- __MACOSX/source data files/Fig3/._prob.Rdata
- source data files/Fig3/kvals.Rdata
- __MACOSX/source data files/Fig3/._kvals.Rdata
- source data files/Fig3/propVarR.Rdata
- __MACOSX/source data files/Fig3/._propVarR.Rdata
- source data files/Fig4/probContain.Rdata
- __MACOSX/source data files/Fig4/._probContain.Rdata
