# Supplementary material for: Extensive cryptic circulation sustains mpox among men who have sex with men
Source: Nat Commun. 2026 May 13;17:4198. doi: 10.1038/s41467-026-72749-2 (PMC13172365; doi:10.1038/s41467-026-72749-2)
Supplement: Supplementary file 4 — Source Data [file 41467_2026_72749_MOESM4_ESM.zip › source data files/Fig5/output.csv]

pre	post
-0.9702073	-1
-4.1700681	-1.7834079
-4.410882	-1.9545783
-3.5812953	-2.1021125
-3.695009	-2.5708196
-3.1543563	-2.7772276
-4.5256987	-2.9480977
-3.9654569	-2.7203321
-2.8260222	-2.980357
-2.8849539	-2.5141777
-3.909318	-2.7939722
-3.4559261	-2.4707302
-3.2582246	-2.5182881
-3.0392737	-2.6970828
-3.4154855	-2.6217465
-3.0826224	-2.5685794
-3.2405836	-2.9123544
-3.3449866	-2.2268365
-3.4541195	-2.5525566
-2.615129	-2.6734728
-3.3849729	-2.9740757
-3.4951683	-2.7203004
-2.928463	-2.7159172
-3.165988	-2.9610029
-2.910128	-2.7256245
-2.950471	-2.5217956
-2.9223541	-2.3463798
-3.2676797	-2.6949481
-3.0839514	-2.4706174
-3.4816906	-2.6635905
-2.9379672	-2.5768876
-2.5561821	-2.5156697
-2.8399723	-2.7000826
-2.9184238	-2.8499549
-3.530369	-2.5589316
-2.7932461	-2.5988158
-3.1444403	-2.4620254
-2.6437209	-2.2745463
-3.0733819	-2.4582122
-3.0284187	-2.2061787
-3.2432252	-2.5395038
-2.8792155	-2.7252118
-3.0487702	-2.7528057
-2.5940695	-2.2515118
-2.9833536	-2.4988396
-2.5546251	-2.2769704
-2.6222122	-2.2470719
-3.0913722	-2.6589612
-3.0107406	-2.5822656
-2.4438011	-2.5094226
-2.6522638	-2.5178703
-3.1169692	-2.3468969
-2.8984378	-2.7614796
-3.2018682	-2.4706152
-3.2384664	-2.9194293
-3.0133787	-2.2059502
-3.0835137	-2.3900465
-2.8273014	-2.4947867
-2.8780848	-2.5377452
-3.181216	-2.5007881
-2.8708431	-2.3019493
-2.6050968	-2.5608965
-2.9923684	-2.3045175
-2.8694128	-2.467408
-2.8722326	-2.5569724
-2.6274024	-2.2445728
-2.7948078	-2.2439738
-3.5882648	-2.3071829
-3.4297921	-2.4915245
-2.9864166	-2.4603639
-2.7519857	-2.5282665
-2.9816216	-2.7244602
-2.4549629	-2.7156252
-2.7449937	-2.5177627
-2.9127732	-2.350146
-2.500203	-2.8032367
-2.8751558	-1.9111404
-3.3403189	-2.929421
-2.766369	-2.2781775
-2.8471278	-2.4638564
-2.8522168	-2.295812
-2.6875959	-2.2850184
-2.5512182	-2.6450313
-2.7901854	-2.5868718
-3.1149526	-2.4504272
-3.2393566	-2.6798827
-1.9829998	-2.5494438
-3.0478779	-2.7476383
-2.7408451	-2.511995
-1.9956567	-2.4013805
-2.6862888	-2.6618157
-2.6899035	-2.1907795
-2.7001331	-2.9059738
-3.1296844	-2.844377
-2.6168009	-2.4774492
-2.9232381	-2.951548
-2.6797076	-2.6909067
-2.7741799	-2.8121752
-2.8570686	-2.5580389
-3.5214857	-2.8823419
-2.5259114	-2.3593776
-3.0467136	-2.8919302
-3.8009305	-2.6807923
-2.9569798	-2.5190668
-2.8744486	-2.9696512
-2.8545354	-2.5822134
-2.5360548	-2.6614453
-2.7464671	-2.5979607
-3.319992	-2.4468058
-2.8149326	-2.4739637
-2.9161383	-2.383286
-2.381953	-2.2728867
-2.728778	-2.63712
-2.9015878	-2.3239026
-2.5955597	-2.6370023
-2.7779043	-2.3160891
-2.8049675	-2.4287369
-2.5588337	-2.2468735
-3.1585774	-2.3773001
-3.0615125	-2.5573498
-2.8276229	-2.6745103
-3.207999	-2.249647
-2.7243671	-2.4209133
-2.5467907	-2.627142
-2.3978018	-2.3904587
-2.9357089	-2.6911149
-2.507419	-2.6349662
-2.5410176	-2.5489345
-2.7524412	-2.5989897
-2.2562522	-2.4718941
-2.979376	-2.4482798
-2.9671222	-2.8858799
-3.1968509	-2.6200178
-2.9330879	-2.8137059
-2.7796346	-2.5691109
-3.1512582	-2.5026572
-2.3259257	-2.4518526
-2.610546	-2.9306533
-2.4294684	-2.8074104
-2.7127888	-2.473681
-2.7038401	-2.6001561
-3.4444159	-2.3396348
-2.6983058	-2.4176645
-3.1812571	-2.8150294
-2.5851954	-2.721731
-3.1085929	-2.5117815
-3.5356234	-2.55858
-2.5105546	-2.5678434
-3.1435764	-2.6521365
-3.0025994	-2.5038805
-2.8369077	-2.7720601
-3.4602729	-2.5214689
-2.7927651	-2.3876391
-2.5451687	-2.5826484
-3.4550082	-2.488944
-3.1532911	-2.4456859
-2.5938682	-2.4129159
-2.6665514	-2.6134104
-2.9341805	-2.2699807
-2.6024345	-2.3402651
-2.6851573	-2.4082569
-2.9931566	-2.5680935
-2.772642	-2.7257349
-3.0291347	-2.2766151
-2.7340144	-2.284679
-3.541219	-2.5096896
-3.2283813	-2.2947749
-2.447394	-2.4746156
-2.8303078	-2.5609886
-2.8793678	-2.5623867
-2.6032527	-2.7108781
-2.3773181	-2.8796301
-2.7229016	-2.5449985
-2.4750436	-2.553518
-2.2331642	-2.5477844
-2.9158933	-2.8748501
-2.2176675	-2.4538259
-2.275848	-2.2505468
-2.7047038	-2.6303703
-3.1390812	-2.9178572
-2.4433906	-2.5901612
-2.4947713	-2.6442173
-2.8324105	-2.557156
-3.1999776	-2.3410496
-3.2213186	-2.3634102
-2.8372437	-2.7057131
-2.4115684	-2.6101246
-2.4505847	-2.4829123
-2.757921	-2.2922487
-2.8662083	-2.7536741
-2.5916239	-2.4798779
-2.5829453	-2.5114369
-2.6064664	-2.3892475
-2.9470247	-2.4422121
-3.103375	-2.4244202
-3.2234891	-2.3684665
-2.6501887	-2.4626789
-2.9387271	-2.1903579
-2.9567481	-2.5113817
-3.1102122	-2.9171775
-2.8668597	-2.6757264
-2.3705592	-2.3854311
-3.1946619	-2.6415549
-2.8671254	-2.6853392
-2.9667121	-2.1777714
-2.2669888	-2.8735796
-3.0399932	-2.4724242
-2.582356	-2.5702222
-3.1490086	-2.255924
-3.2130953	-2.6054651
-2.5036998	-2.2835145
-3.2301893	-2.209413
-3.0238189	-2.8255676
-2.9419523	-2.6130884
-2.5290532	-2.6328244
-3.0201757	-2.2418554
-3.4200513	-2.2824218
-3.0257354	-2.5715796
-2.7491174	-2.4137448
-2.7191861	-2.0894645
-2.6334822	-2.5987272
-2.3478363	-2.7115518
-2.7332789	-1.8959307
-2.2099557	-2.559691
-2.7719075	-2.3856952
-2.705703	-2.9018269
-2.537825	-2.5461255
-2.3320378	-2.2692878
-2.4410326	-2.4724472
-2.1594579	-2.467008
-2.2209025	-2.6014228
-2.086142	-2.7060281
-3.2655465	-2.6404299
-2.6882034	-2.7689157
-3.1560127	-2.3124964
-2.5390253	-2.3862923
-2.5340656	-2.7193873
-3.0044319	-2.580742
-2.3966336	-2.622897
-3.2457078	-2.6646701
-2.9396244	-2.6869091
-2.9365478	-2.3937844
-2.8276809	-2.4056979
-2.5058127	-2.4981026
-2.7647919	-3.0379434
-2.4146986	-2.5098215
-3.3536677	-2.4941727
-2.9351443	-2.2382524
-2.7035142	-2.3196979
-2.5104393	-2.7200784
-2.7572073	-2.4545951
-2.8858457	-2.469371
-3.0007145	-2.4883462
-3.0343532	-2.6764055
-3.7288492	-2.147034
-2.5026673	-2.4097444
-3.4064703	-2.453847
-2.7693568	-2.5507357
-3.2671432	-2.232652
-2.8826759	-2.4835314
-2.9138856	-2.4325686
-2.7607719	-2.4692252
-3.0009647	-2.2634536
-3.0072721	-2.3923432
-3.1131032	-2.7449571
-2.7398369	-2.2898271
-2.7475169	-2.6471527
-3.1861304	-2.7441073
-2.9106325	-2.4211915
-2.5653719	-2.2883366
-2.8178677	-2.8440908
-3.3034219	-2.4448066
-2.2659983	-2.549191
-2.8702341	-2.6715638
-3.3444812	-2.3614396
-2.997704	-2.6620405
-2.3136951	-2.520872
-3.1479325	-2.4115177
-3.2128918	-2.5356511
-2.6214884	-2.5033898
-3.3481731	-2.5513186
-3.5187857	-2.5297901
-2.8871888	-2.2488817
-2.3001458	-2.9558316
-2.7816667	-2.4535309
-3.0410196	-2.5616921
-2.7445661	-2.6089233
-2.6651123	-2.4608898
-2.6100909	-2.2682757
-2.6805501	-2.5437894
-2.7642065	-2.7529395
-2.5543257	-2.7992599
-2.6779273	-2.4305372
-3.3800759	-2.4661706
-2.8926343	-2.6115718
-2.5541561	-2.6219512
-3.0204331	-2.5204718
-2.4496599	-2.2271649
-3.1087212	-2.5816053
-2.849341	-2.4257247
-2.6712816	-2.517437
-2.3921302	-2.2027428
-2.7112931	-2.3880138
-3.0281317	-1.9847462
-2.6718316	-2.6107076
-2.5552776	-2.3831092
-2.8297258	-2.4322137
-2.597269	-2.6180477
-2.8912978	-2.8288217
-2.6894639	-2.6714687
-2.4883034	-2.3027082
-2.6281518	-2.144099
-2.8477958	-2.3411209
-2.7041191	-2.0506027
-2.5006448	-2.7639486
-2.9570358	-2.5435696
-3.275952	-2.548414
-3.0360401	-2.0702159
-2.8856423	-2.4862981
-3.0104496	-2.3240608
-2.5848836	-2.4342698
-2.7912542	-2.118053
-2.6313725	-2.5025199
-2.6657032	-2.5376914
-2.733979	-2.6628313
-2.2605217	-2.5013136
-3.2816314	-2.306353
-2.9819435	-2.2301308
-2.7175314	-2.0429248
-2.8323634	-2.3638412
-2.5023012	-2.3175534
-2.3753054	-2.625774
-2.378513	-2.7700359
-2.2757887	-2.3196241
-2.8021659	-2.481864
-2.5523643	-2.4038722
-2.4226491	-2.6357693
-2.7391296	-3.0302643
-2.9505666	-2.6749699
-2.7775963	-2.7123355
-2.8800407	-2.8837029
-2.2123687	-2.3490862
-2.67926	-2.4106699
-2.6580837	-2.2310018
-2.7971103	-2.3766642
-2.8096578	-2.2580038
-2.9070641	-2.2693973
-2.5733177	-2.4175969
-3.0444925	-2.7241059
-2.5709577	-2.9734097
-3.0768378	-2.4567036
-2.638947	-2.5136832
-2.9565951	-2.7762395
-2.7958843	-2.5277894
-2.8249599	-2.5726697
-2.8552078	-2.4790534
-3.05201	-2.9153753
-3.0985402	-2.5846245
-3.2357213	-2.5440248
-3.0524574	-2.3828165
-2.9406078	-2.8895335
-3.0248165	-2.4754565
-2.89824	-2.6148646
-2.5769145	-2.3221805
-2.7735043	-2.3814319
-2.7605941	-2.4001898
-2.8933415	-2.1327958
-3.1766922	-2.4077402
-3.0252028	-2.387147
-3.4131875	-2.3852489
-2.9168703	-2.8501149
-2.6864317	-2.7717604
-3.0258285	-2.258253
-2.7200207	-2.3957081
-2.771644	-2.3772544
-2.9228127	-2.6356685
-3.0401968	-2.64218
-2.5990315	-2.6817478
-2.7686307	-2.4451726
-2.989767	-2.5415458
-3.0933302	-2.1121139
-2.5843264	-2.8719719
-2.6620651	-2.5239441
-2.6639239	-2.7019127
-2.6269858	-2.549723
-3.1791178	-2.6725179
-2.8695528	-2.7814121
-3.0458938	-2.581187
-3.1050019	-2.5591643
-3.1931875	-2.4136809
-3.0064095	-2.3229405
-3.000054	-2.5819537
-2.6398387	-2.5231273
-2.9211794	-2.9495871
-2.7156224	-2.7123505
-2.8637076	-2.5741681
-2.1579972	-2.8020562
-3.0955968	-2.4457199
-2.9779177	-2.5088842
-2.9260204	-2.437032
-2.9118884	-2.4950163
-2.8299783	-2.4218505
-3.0587481	-2.5102487
-2.9318538	-2.7143796
-2.849811	-2.9389836
-2.8933641	-2.4870082
-2.731894	-2.5354363
-2.6196328	-2.5739885
-2.8735578	-2.443898
-3.104364	-2.5559351
-2.3962036	-2.503176
-2.8172875	-2.4669642
-2.9083852	-2.273333
-2.8709306	-2.3122602
-2.5849036	-2.6976086
-3.1106539	-2.6330455
-2.9895855	-2.3326374
-2.7418895	-2.4394498
-2.5841482	-2.5594806
-3.1026329	-2.3946468
-2.7009517	-2.5850995
-2.9534907	-2.5497445
-2.7456496	-2.5940829
-2.71754	-2.6023513
-3.2819149	-2.2726196
-2.3417358	-2.723343
-2.8093199	-2.2193597
-2.1622999	-2.2882533
-2.3639689	-2.6477005
-2.5567388	-2.4690469
-2.8642302	-2.5084559
-2.4339837	-3.0024604
-2.6714319	-2.3446627
-3.0087282	-2.7384209
-2.2127585	-2.4108404
-2.8992542	-2.6640047
-3.1016928	-2.4169493
-3.154964	-2.4977103
-3.0327431	-2.6856181
-2.7427702	-2.3625047
-2.3568487	-2.4045067
-3.1056342	-2.5885135
-2.6498934	-3.0004611
-2.8050469	-2.3779371
-2.6475922	-2.4324587
-3.2718261	-2.6210726
-2.7881214	-2.3696169
-3.1922253	-2.4303807
-3.1424211	-2.4337655
-2.3638511	-2.7127172
-2.6369312	-2.8220976
-2.5882753	-2.7632104
-2.3237036	-2.7116512
-2.4492173	-2.362194
-2.5004818	-2.7345305
-3.419618	-2.5479649
-2.71674	-2.3471112
-2.2399888	-2.6276113
-1.9858209	-3.1144928
-2.4688399	-2.3080761
-2.6362829	-2.6104796
-3.2179007	-2.6564464
-2.9802061	-2.2998998
-3.0284735	-2.5528449
-2.8461443	-2.337958
-3.2564282	-2.5070414
-2.7836611	-2.3168589
-3.068035	-2.4421274
-2.7939136	-2.3330617
-2.8887805	-2.4506505
-2.6963763	-2.462127
-3.3971496	-2.6486161
-2.5391063	-2.349946
-2.6544588	-2.4471334
-2.7246061	-2.6081101
-2.6988239	-2.3430845
-2.9491828	-2.1636023
-3.0619507	-2.3308159
-2.8544235	-2.6003642
-2.84016	-2.5347282
-3.2713681	-2.3103283
-2.9501755	-2.5506747
-2.6562132	-2.4627975
-2.4045413	-2.6830604
-2.2921272	-2.4779263
-2.5673681	-2.1966828
-2.3919596	-2.5001253
-2.7187446	-2.6427951
-2.7177437	-2.6790765
-2.7117385	-2.652004
-2.6769006	-2.297987
-2.9267368	-2.5011486
-2.5938602	-2.7692984
-2.3946245	-2.5052789
-3.2149033	-2.8299665
-3.2938883	-2.4206339
-3.0991188	-2.4621559
-2.7672074	-2.2067979
-2.9776995	-2.3412825
-3.2432715	-2.1960236
-3.279197	-2.8281975
-2.7084205	-2.7581939
-3.0562131	-2.5961074
-2.8656659	-2.3802644
-2.7766424	-2.7387024
-2.6742484	-2.3188042
-2.7432092	-2.1413409
-3.1784169	-2.0849785
-2.4092213	-2.6320863
-3.1166049	-2.343087
-2.209111	-2.6973928
-3.3128446	-2.5883641
-2.790928	-2.6726335
-2.8854868	-2.220399
-2.9942516	-2.4485922
-2.7828107	-2.5566598
-2.444145	-2.5568248
-2.2118013	-2.4721184
-2.8544976	-2.443822
-2.6152528	-2.9164803
-2.6828349	-3.2136332
-2.9680206	-2.4754911
-2.9979646	-2.5383942
-3.4655768	-2.6199966
-3.1968538	-2.4935217
-2.6213028	-2.6438768
-2.6007404	-2.5581361
-2.7955939	-2.3313823
-2.7005247	-2.8330833
-3.0807022	-2.7210414
-2.664976	-2.48901
-2.9436067	-2.7421746
-2.4788753	-2.3295745
-2.6082327	-2.5616536
-2.9748505	-2.6188896
-2.9720104	-2.5106887
-2.5310399	-2.8965799
-3.1545544	-2.9096197
-3.0447492	-2.5611188
-2.328012	-2.4085424
-3.1595897	-2.6120371
-2.5339153	-2.7284711
-2.5729025	-2.3722802
-2.8460579	-2.6591207
-2.6977127	-2.2883911
-2.8489892	-2.5893023
-2.5727372	-2.6634741
-2.7167801	-2.5351823
-2.7390875	-2.7859427
-2.304163	-2.301624
-2.3972528	-2.652606
-3.0484073	-2.8040392
-2.6104396	-2.7945708
-2.3975757	-2.2931994
-2.5305609	-2.7290987
-3.1812919	-2.2696513
-2.8104165	-2.8068555
-2.8354054	-2.2948051
-2.9345894	-2.8302126
-2.4333297	-2.6709285
-3.4232822	-2.3592127
-2.5206433	-2.6802536
-2.7271971	-2.9416705
-2.5390301	-2.1764138
-3.1427056	-2.6709707
-2.3998569	-2.7979656
-2.8785777	-2.6788069
-3.0770471	-2.5348778
-2.9905103	-2.3174681
-2.7719882	-2.4762225
-2.7479562	-2.5441839
-2.3781543	-2.8924501
-3.0234637	-2.2654593
-2.8502582	-2.6826353
-2.6474606	-2.3560147
-2.8834176	-2.5403472
-2.485817	-2.7823011
-2.6686118	-2.4814407
-2.3106238	-2.7614964
-2.6185186	-2.6648219
-2.633718	-2.3936684
-2.722629	-2.7928293
-2.6030305	-2.9229333
-3.1590362	-2.4380139
-2.6745009	-2.5859603
-2.5421596	-2.4387676
-2.9443858	-2.5599713
-3.0373019	-2.7765695
-2.8004176	-2.8034918
-2.4495773	-2.6605972
-2.4093873	-2.5483149
-3.0143049	-2.290094
-3.1668295	-2.3840617
-3.2148281	-2.3480972
-3.233611	-2.5436625
-2.9075056	-2.4423751
-2.8967428	-2.4118194
-2.86766	-2.7181548
-3.0475321	-2.4735992
-3.2609405	-2.6629624
-2.7017018	-2.3213908
-3.1001126	-2.4450304
-2.7902525	-2.8218613
-2.8166022	-2.6366547
-2.6898428	-2.752951
-3.1489435	-2.3073862
-2.8731996	-2.3137078
-2.5040266	-2.3946871
-2.8649959	-2.0203666
-3.169918	-2.3450019
-2.945076	-2.5236619
-2.9043745	-2.5886361
-2.7704604	-2.3554428
-3.6312435	-2.4411207
-2.7052186	-2.3821528
-3.2433982	-2.3501835
-3.3144184	-2.8648124
-3.0800716	-2.5461262
-3.2149149	-2.4318668
-2.6580476	-3.0424639
-2.2770106	-2.6205667
-3.0185663	-2.4232831
-2.694823	-2.2879643
-2.7850418	-2.4716546
-2.8501538	-2.5368341
-2.7212983	-3.1668495
-2.7859342	-2.9710269
-2.7900489	-2.1146288
-2.9403744	-2.5100579
-2.8538007	-2.3245614
-2.9450514	-2.4854016
-2.6505391	-2.8729722
-2.5189687	-2.4948717
-3.0973305	-2.5053673
-2.69885	-2.2864584
-2.5670299	-2.6113328
-3.112683	-2.6303539
-3.0871028	-2.1255206
-2.5230451	-2.4730069
-2.0782569	-2.6306751
-3.4740083	-2.3653089
-2.6046274	-2.7321264
-2.5043104	-2.7444488
-2.486942	-2.7045396
-2.660933	-2.5445997
-2.1533246	-2.4139044
-2.818882	-2.3875915
-2.7201501	-2.6985374
-2.8528697	-2.688791
-2.7768482	-2.4821942
-3.3590543	-2.4548126
-2.6448862	-2.5790836
-2.7434474	-2.7283936
-3.1540609	-2.8057828
-2.8696637	-2.5507828
-2.9033263	-2.2782978
-2.5081763	-2.492377
-2.8784305	-2.5213007
-2.7109381	-2.3974947
-3.0381406	-2.5932018
-2.7774749	-2.4200043
-2.7801426	-2.6042295
-2.9004283	-2.3361756
-3.2751203	-2.4921572
-3.0143854	-2.582641
-2.6596983	-2.6229896
-2.7287787	-2.742135
-2.5999113	-2.8725142
-2.4702779	-2.6034531
-2.7519719	-2.7242935
-3.1797431	-2.6499552
-2.9489301	-2.2390249
-2.8275374	-2.5654674
-3.4899745	-2.6431751
-3.0248468	-2.2309778
-2.6553718	-2.5353175
-2.5549346	-2.5127124
-3.1613318	-2.5403
-2.6387118	-2.5290159
-3.1728889	-2.5929873
-2.9419763	-2.5980759
-2.608266	-2.4343286
-2.466171	-2.3622102
-2.9148209	-2.7086636
-3.1127167	-2.5226587
-2.9615999	-2.2516153
-2.7648099	-2.3688443
-2.9423358	-2.2636428
-2.9481361	-2.5370982
-3.0475377	-2.2690776
-2.6339345	-2.1887914
-2.4785417	-2.2419095
-2.8779444	-2.5615857
-2.9512698	-2.4230163
-2.5121584	-2.4282012
-3.2815876	-2.4366961
-2.7502283	-2.6533761
-3.3075332	-2.1701669
-3.137045	-2.5842888
-3.0282047	-2.5741399
-2.8316795	-2.6296505
-3.1603482	-2.147789
-2.7741428	-2.2298292
-2.6790482	-2.2096079
-2.713866	-2.4119335
-3.0203496	-2.3977414
-2.8297801	-2.521866
-2.8198883	-2.4748166
-2.6540478	-2.1140108
-3.1652706	-2.8860137
-2.5042544	-2.2719718
-2.5303885	-2.555817
-2.6831516	-2.8963214
-2.7009566	-2.3128221
-2.8138959	-2.4490979
-2.8418854	-2.7241302
-2.8979276	-2.5507937
-3.9058115	-2.7579265
-2.9918142	-2.4291683
-2.9962869	-2.4696527
-2.5541064	-2.5730541
-3.5275183	-2.5086924
-2.6169246	-2.8512356
-2.690437	-2.5869807
-2.6643394	-2.6215262
-3.1915104	-2.3906929
-3.0955346	-2.4335246
-2.9874644	-2.4298347
-3.1353089	-2.7486544
-3.0691076	-2.1956111
-2.8506452	-2.5101369
-2.2718717	-2.4550226
-2.3534104	-2.3553066
-3.1404939	-2.5656603
-2.7972366	-2.5777103
-2.7138346	-2.9018597
-2.6078716	-2.4976439
-2.8722719	-2.4650065
-3.1708945	-2.8810134
-2.7557862	-2.667518
-3.1207994	-2.9467638
-2.4887769	-2.7673726
-3.0650199	-2.7280294
-3.1760867	-2.7448013
-2.4388491	-2.8211546
-3.1116091	-2.5180628
-2.2627356	-2.7407418
-2.9109666	-2.5553224
-3.0807936	-2.349473
-3.2872338	-2.898342
-2.619612	-2.4346262
-3.0266822	-2.7447481
-3.070121	-2.4480667
-2.3990866	-2.8893343
-2.7300042	-2.7586106
-2.8705038	-3.0491901
-3.0317045	-2.4291283
-2.9837426	-1.9403843
-3.2236883	-2.5656714
-2.7505527	-2.3142548
-3.0304375	-2.4333699
-2.3381666	-2.2514477
-2.9839746	-2.4839744
-2.8580815	-2.5337205
-2.8623652	-2.349119
-2.8953824	-2.5041118
-2.9698041	-2.3331526
-3.364651	-2.4394502
-2.5948749	-2.9289347
-2.7057488	-2.4567887
-3.0825067	-2.4526518
-3.353406	-2.5996257
-2.07877	-2.279091
-2.7158527	-2.4275861
-3.1000623	-2.4225047
-2.8441719	-2.4328943
-2.5054182	-2.8007764
-2.5418397	-2.4532284
-3.3413639	-2.1222465
-3.0489952	-2.7242633
-3.2492511	-2.6720242
-2.8606805	-2.0519098
-2.7088585	-2.7445393
-2.4228147	-2.1834919
-3.0553766	-2.578
-2.6020853	-2.6105886
-2.4998029	-2.6047637
-2.533309	-2.8067254
-2.6218811	-2.5691789
-3.0397773	-2.4668837
-2.6561816	-2.6141551
-2.4332747	-2.9147413
-2.3169725	-2.6857696
-2.8293259	-2.2253744
-2.2778111	-2.5539338
-3.1233164	-2.2102759
-2.7562559	-2.7137347
-2.9639468	-2.5853194
-2.843986	-2.5279996
-2.4986631	-2.4712961
-2.9701632	-2.6974348
-2.879645	-2.4136008
-2.9604715	-2.5551693
-2.946871	-2.181082
-2.1454791	-2.2713125
-2.5079176	-2.2923755
-3.143408	-2.7073586
-2.8695006	-2.4621544
-2.9441127	-2.5130784
-2.5814177	-2.6266517
-2.6083551	-2.592555
-2.5709683	-2.4168353
-2.7829174	-2.9399603
-2.7642886	-2.9590426
-2.9519101	-2.9846216
-2.3781574	-2.3877325
-3.0242569	-2.676543
-3.0776737	-2.0997904
-3.3377369	-2.5945311
-3.0325597	-2.5153989
-2.4267621	-2.4802164
-2.6708248	-2.3384466
-3.1276718	-2.2310499
-2.7329043	-2.9658398
-2.8495562	-2.44706
-3.1247785	-2.3213294
-2.6018907	-2.4967457
-2.9829626	-2.3449281
-2.8449245	-2.6942043
-1.9967196	-2.2739543
-2.9087849	-2.4173754
-2.74609	-2.834456
-2.7053638	-2.6335938
-2.6563553	-2.4193543
-3.3368428	-2.5291726
-2.9994027	-2.4962486
-2.4819693	-2.4869309
-3.2037717	-2.1237327
-2.7437932	-2.8031148
-2.8196829	-3.3384111
-3.2434288	-2.568468
-3.1955596	-2.612039
-3.1341784	-2.7195415
-3.2145264	-2.7325147
-2.7228795	-2.4893506
-3.220964	-2.4053996
-2.9084087	-2.6525075
-3.2044566	-2.5041323
-3.0380514	-2.5223138
-2.5387963	-2.5210763
-2.654926	-3.0520623
-2.6317825	-2.4807516
-2.6334969	-2.5108378
-2.8343033	-2.890335
-2.4583776	-2.4795115
-2.4639586	-2.2838073
-2.8333414	-2.1410507
-2.8928022	-2.4078538
-3.4833373	-2.3468936
-2.7149484	-2.6526519
-2.725854	-2.7155762
-2.7990706	-2.7203307
-3.1999609	-2.2441656
-2.980207	-2.6058997
-2.5983378	-2.3576382
-2.8264366	-2.3838871
-2.5717996	-2.5773979
-2.5089763	-2.3443667
-2.3408148	-2.5278764
-2.6888789	-2.7062719
-2.7279414	-2.6544466
-2.8821085	-2.5534763
-3.136232	-2.5590181
-2.7549186	-2.1245237
-3.2202996	-3.0440562
-2.95508	-2.2671029
-2.8202622	-2.5730031
-2.6131813	-2.6424173
-2.253077	-2.658479
-2.5504795	-2.4072197
-2.9933654	-2.8232728
-2.6390049	-2.7746839
-2.4707539	-2.4650967
-2.665276	-2.8685854
-2.9938866	-2.4485292
-2.6521821	-2.5941925
-2.8945781	-2.74518
-2.799717	-2.3889234
-2.5882728	-2.7418163
-2.6094158	-2.5708197
-2.3420498	-2.535015
-2.7106867	-2.7377857
-2.9483808	-2.4862811
-2.4068677	-2.5570189
-2.8955144	-2.6423195
-2.6952928	-2.4710878
-2.5582673	-2.4198803
-2.3948201	-2.5915353
-2.9438204	-2.3595402
-2.8781014	-2.2426027
-2.9076585	-2.3319024
-2.9984697	-2.4735007
-2.4921223	-2.7238932
-2.1485585	-2.433106
-3.5863146	-2.8068862
-2.1927044	-2.4865145
-2.5921258	-2.8077923
-2.8565673	-2.6446094
-2.4901421	-2.5798312
-2.8090328	-2.5245941
-2.298346	-2.6269156
-2.4062986	-2.6430323
-2.8234383	-2.3093248
-2.7560654	-2.578331
-2.6406051	-2.3676631
-2.9809264	-2.2336647
-3.0858517	-2.9500853
-2.9185463	-2.5587224
-2.3785945	-2.4727599
-2.913753	-2.5455229
-3.0865852	-2.3785737
-3.1377116	-2.4352686
-2.9822938	-2.1288269
-2.3602428	-2.5501716
-2.6063606	-2.7970458
-2.2389007	-2.6517597
-2.6551289	-2.3154935
-2.8409299	-2.2686943
-2.7045306	-2.3144313
-2.7291047	-2.5264252
-2.7578132	-2.7807102
-2.4566104	-2.8351015
-3.1035013	-2.857479
-2.9578195	-2.4253997
-3.1264087	-2.3207182
-2.6387903	-2.2161006
-2.7702524	-2.378033
-2.5126017	-2.6096339
-3.0684091	-2.386003
-3.0012181	-2.3873937
-3.318329	-2.7823109
-3.0420641	-2.3485195
-2.6968497	-2.5634661
-3.0139429	-2.5994638
-2.9064265	-2.5835277
-2.3771429	-2.6121523
-2.9044192	-2.8856402
-2.9000611	-2.721361
-2.3654055	-2.247945
-2.7550567	-2.6244602
-2.6842483	-2.7312178
-3.5193242	-2.5286107
-3.0981116	-2.5574427
-2.956952	-2.4796977
-2.477081	-2.7228714
-2.4867315	-2.8909123
-2.9864028	-2.8380654
-2.3718594	-2.5882166
-2.9116439	-2.3724152
-3.2198193	-2.1736487
-3.0891702	-2.4047206
-2.9546295	-2.4734204
-2.8204423	-2.5419735
-2.5326144	-2.372944
-2.7174291	-2.801865
-3.0113373	-2.4787923
-2.6378892	-2.6003312
-2.4978459	-2.2122134
-2.7715392	-2.7657871
-2.6662069	-2.2515927
-3.2167726	-2.6888186
-3.0082214	-2.3377314
-2.6899022	-2.2799405
-2.7616883	-2.1335421
-3.1645105	-2.1884349
-2.7805814	-1.9431691
-2.9142978	-2.5640878
-2.7932313	-2.4492918
-2.7975747	-2.3445958
-2.22549	-2.3004992
-2.4096822	-2.4846436
-2.5011334	-2.8372891
-3.1712775	-2.8214606
-2.8200839	-2.3255389
-2.9963832	-2.5102807
-3.3552169	-2.397228
-2.4015057	-2.6705458
-2.9634095	-2.4511132
-3.1514497	-2.8225154
-2.6006568	-2.3705858
-3.3108061	-2.2881309
-1.9272876	-2.6650048
-2.3692032	-2.7877813
-2.7977427	-2.574577
-2.4811445	-2.2756408
-2.9064344	-2.1213091
-2.5545673	-2.1647
-2.8661477	-2.6145346
-2.7407223	-2.140824
-2.6995984	-2.6337204
-2.7916165	-2.2810091
-2.5728943	-2.3902209
-2.3474634	-2.4788298
-2.6686519	-2.49871
-2.7480548	-2.357909
-2.867809	-2.1120799
-2.8016368	-2.6566401
-2.8007173	-2.6819898
-2.7677377	-2.6125907
-3.170363	-2.4712112
-2.6699489	-2.5366276
-2.256377	-2.6743547
-3.1258089	-2.5523901
-2.5412469	-2.5127681
-2.9374274	-2.7063294
-2.879042	-2.5749145
-2.4602586	-2.5175312
-2.8900938	-2.8593873
-3.3125439	-2.4977267
-2.5830037	-2.3650612
-2.7914815	-2.783776
-2.5161136	-2.5732041
-3.2786346	-2.7087535
-3.0106276	-2.6576949
-2.7137277	-2.6585656
-2.7038711	-2.7792148
-2.9230948	-2.8313754
-2.6689603	-2.7927818
-2.9696164	-2.3436453
-2.7123248	-2.816328
-2.9155588	-2.4312531
-2.2326473	-2.1830152
-3.0084099	-2.5370765
-2.5055945	-2.6956712
-2.7553054	-2.714333
-2.1719406	-2.6778423
-2.6798425	-2.5998721
-2.8203636	-2.5741106
-2.7648225	-2.5409924
-3.1907917	-2.6624628
-2.9794508	-2.4505883
-3.2068312	-2.3537812
-2.9447942	-2.5499112
-2.6577183	-2.9981666
-2.9634555	-2.4677346
-2.8323209	-2.3786402
-3.6270227	-2.7597326
-3.26484	-2.8127523
-2.7680126	-2.5384624
-2.5463331	-2.4161764
-2.9103365	-2.3782558
-2.5719523	-2.4258092
-3.2685564	-2.7894891
-3.0066431	-3.3379954
-2.9484358	-2.5433146
-2.7721579	-2.6667615
-2.4054148	-2.657427
-2.8396277	-2.5283249
-3.3795287	-2.6382407
-3.6504235	-2.6039837
-2.621794	-2.6341523
-2.5288408	-2.4649858
-2.3781432	-2.8011656
-2.9798391	-2.1972611
-2.8495938	-2.6527143
-2.79805	-2.7686497
-2.9883723	-2.3751425
-2.537553	-2.637849
-3.2031106	-2.784093
-2.562376	-2.5170317
-2.3910323	-2.709074
-2.4304249	-2.8224652
-3.5159187	-2.3765409
-3.1063526	-2.6465777
-2.8740356	-2.2888251
-3.0900487	-2.3196673
-2.7338861	-2.8509624
-2.8688853	-2.3329479
-2.9699879	-2.722005
-2.6653071	-2.6182564
-2.9140452	-2.4983798
-2.9260339	-2.3922408
-2.5639518	-2.403319
-2.5843052	-2.67715
-3.2009675	-2.6890288
-2.3588005	-2.5917908
-2.5857021	-2.2478102
-3.2284474	-2.4468524
-2.6717305	-2.6879564
-3.0935971	-2.4542768
-2.9428197	-2.3756816
-2.7053183	-2.5393047
-2.5706239	-2.8361326
-3.2713138	-2.3344577
-3.1956483	-2.7287829
-2.641837	-2.3644222
-2.9168093	-2.3604724
-3.1349087	-2.6287994
-3.1204088	-2.4339752
-3.1440986	-2.2808009
-2.60364	-2.4487956
-2.9188126	-2.5711765
-3.3872799	-2.3623571
-2.7480616	-2.5121409
-2.9781773	-2.3195681
-2.6090926	-2.2754758
-3.0724711	-2.6817598
-3.1006757	-2.4796212
-2.8964314	-2.4057874
-3.1817313	-2.7954902
-2.6953135	-2.1565441
-2.510069	-2.3122891
-2.9040754	-2.22932
-2.5638564	-2.255257
-2.6844244	-2.4401046
-3.098115	-2.730057
-2.9167236	-2.5138963
-2.5496185	-1.9028019
-2.711637	-2.6033624
-2.543796	-2.8966798
-2.171007	-2.4453349
-2.4528209	-2.6711165
-2.5855735	-2.9626602
-2.4228213	-2.3211938
-2.3482393	-2.552705
-2.9574503	-2.769485
-2.1911141	-2.5815945
-2.8427345	-2.6933956
-2.6713216	-2.3916753
-2.7589269	-2.3906038
-2.2443687	-2.7244187
-2.66918	-2.5204972
-2.909692	-2.3800087
-2.7600872	-2.4023263
-2.3492491	-2.4880294
-2.7526836	-2.3072441
-2.606196	-2.3095154
-2.796203	-2.5026427
-2.8656951	-2.9070943
-2.5343535	-2.4498493
-2.6167422	-2.466819
-2.5479765	-2.2324533
-2.8944816	-2.6629783
-2.4238232	-2.6962928
-2.5775257	-2.8317568
-3.4258582	-2.5277047
-3.6623639	-2.43889
-3.1025723	-2.5164611
-3.3180878	-2.4657318
-3.0353736	-2.352564
-2.8283021	-2.5549181
-2.9752536	-2.3431812
-2.4092556	-2.4184036
-2.6797271	-2.3800535
-2.8963052	-2.5003601
-2.6505469	-2.5662017
-2.6734441	-2.5424835
-2.8160208	-2.4659261
-2.7290782	-2.5741122
-2.7162354	-2.4224824
-3.0605181	-2.3185541
-3.0086215	-2.7142447
-2.9210555	-2.427065
-2.8878782	-2.2493059
-3.0203874	-2.5915209
-3.325069	-2.4922481
-3.0976907	-2.7268387
-2.9391092	-2.578886
-2.4842156	-2.6494259
-2.4296158	-2.352626
-2.6375428	-2.4223733
-2.7650121	-2.4071642
-2.6649734	-2.3722054
-2.5461607	-2.5986076
-2.7284562	-2.5026137
-2.3841573	-2.5191351
-2.6351395	-2.994869
-2.7926366	-2.3726483
-2.4784458	-2.609128
-2.7646702	-2.7966479
-2.3235394	-3.0715867
-2.5175303	-2.2773328
-2.7505093	-2.827754
-2.6661713	-2.4993114
-2.8030824	-2.9247489
-2.6943348	-2.3039663
-2.7715249	-2.8004151
-2.8542693	-2.9888835
-3.1065687	-2.800053
-2.8124871	-2.889354
-2.6232267	-2.9175152
-2.7082353	-2.3496201
-2.5015914	-2.7802149
-2.5440849	-2.6035954
-3.502519	-2.621832
-2.9365275	-2.5188766
-2.934613	-2.2450762
-2.5134087	-2.4214736
-2.4658157	-2.3686786
-3.0824009	-2.4508033
-2.7893001	-2.5465787
-2.4064561	-2.5795665
-3.2291539	-2.6025789
-2.9698821	-2.3762121
-2.7359282	-2.4382714
-2.7097267	-2.5893302
-3.0435275	-2.6042016
-2.3505457	-2.4841535
-3.2127904	-2.3486843
-3.4395436	-2.8782664
-3.0053417	-2.4506484
-2.8684423	-2.9396362
-2.5878769	-2.568125
-2.9430029	-2.5075686
-2.4183496	-2.3770147
-2.5214588	-2.5182683
-2.1346988	-2.5439549
-2.8764479	-2.4859875
-3.1298705	-2.5111598
-3.1980116	-2.6835239
-2.9969376	-2.469421
-3.2129242	-2.4971948
-3.1573461	-2.4427116
-2.7880233	-1.8713275
-3.2154187	-2.3382435
-3.6744379	-2.3093635
-2.769895	-2.5851029
-2.6567327	-2.8596276
-2.8480928	-2.4660225
-2.4387732	-2.4311603
-2.6856768	-2.5274665
-2.4675566	-2.4895826
-2.6193911	-2.65338
-3.3765499	-2.4629982
-2.8319233	-2.1345938
-2.6410477	-2.5963911
-3.0365062	-2.4149511
-2.6456084	-2.3955811
-2.3937122	-2.897077
-2.7327138	-2.4640786
-2.9684813	-2.5167582
-3.0948605	-2.5461106
-3.7033531	-2.7493353
-3.0627388	-2.4286941
-3.0560647	-2.5730654
-3.1494027	-2.7780967
-3.271433	-2.743
-3.3474795	-2.4930415
-3.5184306	-2.2248218
-3.3251591	-2.2673765
-3.3035536	-2.4412067
-3.4551228	-2.6110329
-3.0168136	-2.7264923
-2.7023538	-2.4286178
-2.6917751	-2.4627599
-3.5184489	-2.2061843
-2.6476124	-2.2342958
-3.1846467	-2.2351476
-2.9897103	-2.2026737
-2.3109267	-2.1391851
-2.9939598	-2.4046264
-3.1045288	-2.6260487
-3.3215366	-2.4342462
-2.7847277	-2.6832631
-3.0805539	-2.6387622
-2.97514	-2.320484
-2.6025117	-2.6529002
-2.924477	-2.0589377
-2.8850004	-2.8786781
-2.900532	-2.5306033
-2.7951752	-2.784562
-2.406508	-2.5184241
-2.4102733	-2.5720684
-3.1430742	-2.2300954
-2.7917703	-2.5569795
-2.8121348	-2.5462263
-2.8148184	-2.3256393
-2.80433	-2.3999049
-2.6146072	-2.541012
-2.7554646	-2.5000212
-3.0979425	-2.1932583
-3.1049123	-2.738816
-2.9041324	-2.8210001
-2.9716675	-2.5690436
-3.5123627	-3.0766565
-2.845269	-2.6892764
-3.1222656	-2.3053283
-2.6573704	-2.6364856
-2.8723766	-2.3121142
-3.4148473	-2.6965537
-2.6723843	-2.5602849
-3.2828456	-2.3273568
-3.199307	-2.5832594
-3.0773901	-2.2847787
-2.675787	-2.8685625
-2.9623936	-2.4287935
-3.3409824	-2.6728024
-2.7081817	-2.4748347
-3.1997787	-2.7753344
-3.8451426	-2.4157784
-2.932524	-2.3363692
-3.1033182	-2.4307513
-3.3966073	-2.6387047
-2.8913469	-2.5024941
-2.8796226	-2.1436513
-2.8047309	-2.5778603
-2.8104249	-2.3944774
-2.4108673	-2.4528238
-2.5762714	-2.7217722
-2.5993942	-2.283897
-2.6372037	-2.60765
-2.228784	-2.1185221
-2.8111725	-2.2996591
-2.6024261	-2.2522906
-2.6998143	-2.2655418
-2.8335173	-2.6756342
-1.8999529	-2.4062396
-3.0657457	-2.7063806
-2.7323741	-2.0618592
-2.6005276	-2.2559998
-2.7299307	-2.5817587
-2.8162245	-2.6494057
-2.5880267	-2.658042
-2.5743722	-2.681262
-3.2403949	-1.9543458
-2.577759	-2.9074689
-2.7341236	-2.7568324
-2.2805097	-2.4383828
-2.5124664	-2.5173413
-3.0897713	-2.5395569
-3.0372388	-2.443591
-2.8999706	-2.6320853
-2.9239227	-2.4050682
-2.6540656	-2.4724637
-3.1184178	-2.5248915
-3.1395869	-2.2505884
-3.3339332	-2.2396842
-2.8430229	-2.3293582
-2.8154049	-3.0181404
-3.1890007	-2.6279008
-2.891239	-2.2868433
-3.0664328	-2.4565028
-2.9869795	-2.4780618
-3.382816	-2.9606018
-3.5664118	-2.3978042
-3.040356	-2.4999587
-2.914516	-2.5472902
-2.6407071	-2.5246407
-2.4358196	-2.2491978
-2.8620036	-2.7834563
-2.7445376	-2.5752974
-3.0051538	-2.7427438
-2.6179491	-2.752859
-2.9929248	-2.4697132
-3.2023166	-2.2251759
-2.4776356	-2.6272483
-2.8362376	-2.4074994
-2.8401937	-2.1744877
-3.3794523	-2.7406709
-3.0623959	-2.7643785
-2.3607618	-2.6311895
-2.8968225	-2.4438441
-2.8641385	-2.6119775
-3.0424122	-2.52908
-3.1103675	-2.7466579
-2.9588217	-2.6581463
-3.1041272	-2.5805497
-2.6915616	-2.5474378
-3.3972088	-2.2494569
-2.5685513	-2.5123105
-2.8705876	-2.4598769
-2.8297734	-2.8182528
-2.6888553	-2.6030372
-2.6491906	-2.8324339
-3.111065	-2.5362768
-3.5685324	-2.4931798
-2.5949305	-2.7002405
-2.6393763	-2.5323501
-2.8770499	-2.8294662
-2.7419354	-2.8439821
-3.1598958	-2.6858851
-2.6564186	-3.0900199
-2.621338	-2.3944464
-2.5368089	-2.563124
-2.5134805	-2.6606458
-2.8006977	-2.5765731
-2.7956005	-2.3696601
-2.3272499	-2.6779736
-2.7298593	-2.4371625
-2.9188596	-2.452444
-2.6081859	-2.9880135
-2.573769	-2.518618
-3.0353348	-2.423907
-2.5538032	-2.6186575
-2.3938254	-2.6438585
-2.7402088	-2.3252828
-3.3832861	-2.7577274
-2.3582027	-2.9752852
-2.7241149	-2.7261516
-3.3428399	-2.5044728
-2.9267945	-2.2702723
-3.3743565	-2.202015
-2.8206587	-2.6680498
-3.1478148	-2.3533427
-3.2699123	-2.5369658
-3.0095185	-2.6043408
-2.9094485	-2.7361883
-2.7131284	-2.8072732
-2.3024419	-2.627819
-2.8383053	-2.3457013
-2.7616614	-2.7550236
-2.8724582	-2.3642152
-2.4216957	-2.3790404
-2.8905712	-2.206394
-2.9545838	-2.5538766
-2.7893331	-2.3705891
-2.626521	-2.4727155
-3.3762576	-2.6497081
-2.7666365	-2.2863072
-2.7043689	-2.5104748
-2.8745684	-2.3643567
-2.8940683	-2.6475731
-2.6599735	-2.7915097
-3.255431	-2.5487504
-2.8490956	-2.4233535
-2.9391934	-2.7582476
-2.470963	-2.7156288
-2.9150605	-2.4842543
-3.2090742	-2.4478767
-2.9903511	-2.1815443
-3.0487116	-2.3261959
-2.8575373	-2.5454462
-2.4900185	-2.6654919
-2.7594561	-2.7828007
-2.1314874	-2.3123829
-3.6424468	-2.4620717
-2.9934755	-2.9534256
-2.7829058	-2.6724348
-2.3769031	-2.5822557
-3.0755073	-2.3633963
-2.7359128	-2.7375397
-2.5574579	-2.507308
-2.3845689	-2.3581318
-2.6868261	-2.5389275
-2.7398004	-2.6057907
-2.9739039	-2.7288927
-2.4613746	-2.6727348
-2.5002756	-2.6834774
-3.5273055	-2.5910447
-2.9503002	-2.6716474
-2.6310112	-2.4874794
-2.8472956	-2.7077283
-2.6129449	-2.7758528
-2.8242841	-2.2663367
-2.7828139	-2.0945026
-2.9769774	-2.6653207
-2.5309845	-2.1739042
-3.1808725	-2.3546994
-2.8473154	-2.7513705
-3.0384314	-2.2875951
-3.1543376	-2.6462159
-2.9378322	-2.4111344
-2.9985369	-2.1075908
-3.0669263	-2.5587916
-3.6761778	-2.459267
-2.4927011	-2.5586286
-2.7440102	-2.2024311
-2.3110063	-2.5891642
-2.843439	-2.2343371
-2.9188705	-2.4684209
-2.9043728	-2.8212754
-2.308826	-2.640009
-2.3352061	-2.0910194
-2.0054876	-2.6329105
-2.901739	-2.7665305
-2.3820548	-2.8899832
-2.6467275	-2.2071281
-2.5301823	-2.1940448
-2.3766329	-2.7374351
-2.799687	-2.7789117
-2.8732168	-2.3981201
-3.3400508	-2.9460462
-2.7733262	-2.2348725
-2.8558463	-2.8151602
-2.6774463	-2.5002825
-3.3030072	-2.5360329
-2.6577203	-2.8448088
-2.6559996	-2.2515756
-3.1265247	-2.5459816
-2.8078224	-2.4229539
-2.6770002	-2.4976098
-2.8724284	-2.81451
-3.1698024	-2.1830769
-2.8028868	-2.3821054
-3.0637978	-2.2647115
-3.2406195	-2.6933136
-2.7469966	-2.7080783
-3.0159753	-2.9251801
-3.1574887	-2.4462577
-2.6588072	-2.7186623
-2.3977852	-2.6059822
-3.1634038	-2.3424045
-3.2132515	-2.6573331
-2.7436084	-2.6964239
-3.0158254	-2.8131646
-2.4451628	-2.5153886
-2.5950991	-1.9619076
-2.8848977	-2.6040987
-3.1357711	-2.5183083
-2.8637328	-2.3895431
-2.9094084	-2.5128403
-2.6122877	-2.8321377
-2.9758509	-2.6758183
-2.6703784	-3.1093063
-2.4070322	-2.5438196
-2.5500253	-2.6743672
-3.2206717	-2.3148556
-3.4666607	-2.5142002
-3.0572008	-2.2762129
-2.7742598	-2.5417756
-2.8539197	-2.2051349
-3.2579426	-2.1628181
-3.377158	-2.4214917
-3.1551988	-2.8338875
-3.1820733	-2.631864
-2.2107899	-2.7266289
-2.7356092	-2.8733468
-3.1441128	-2.5104434
-3.0839005	-2.7270205
-2.786688	-2.5913288
-2.7859784	-2.332412
-3.4267723	-2.4841107
-2.9150728	-2.4104669
-3.068335	-2.5538165
-2.4782345	-2.4235557
-2.0862196	-2.4734929
-2.4774918	-2.6017192
-2.5185771	-2.4892182
-3.4306404	-2.4100191
-2.6626763	-2.7817422
-2.6931325	-2.3998451
-2.9400246	-2.304094
-2.3218781	-2.2850608
-2.9189371	-2.1712752
-2.4679194	-2.6542471
-2.4666751	-2.2450869
-2.8538638	-2.3480964
-3.1353928	-2.3972468
-2.4770298	-2.2779751
-2.9269455	-2.1785281
-2.2881227	-2.2621162
-3.1411221	-2.5075485
-2.5285931	-2.396596
-2.5389805	-3.0070357
-2.8123139	-2.6851833
-3.0790769	-2.4054668
-2.7308163	-2.5152728
-2.0826419	-2.5802051
-2.950336	-2.5039037
-2.9799886	-2.6312771
-2.9414196	-2.5868373
-2.3342077	-2.57918
-2.5746431	-2.4790465
-2.999915	-2.221232
-2.9187481	-2.5591907
-2.6993899	-2.3430485
-3.5431051	-2.8144288
-3.1292889	-2.3763607
-3.072087	-2.2792203
-3.2944732	-2.6166381
-2.4307312	-2.9325031
-2.6349875	-2.8439097
-2.8230895	-2.7903217
-3.0429036	-2.2780722
-2.7891725	-2.4673603
-2.4530512	-2.3228876
-2.5470039	-2.8778336
-2.6741448	-2.6631117
-2.9372509	-2.7765271
-2.6561321	-2.516833
-2.9041182	-2.2599183
-2.9345575	-2.7029165
-2.6848954	-2.6378263
-2.5622972	-2.1560212
-2.8995098	-2.693276
-2.2147105	-2.6498189
-2.8028978	-2.5401225
-2.4794177	-2.4221575
-3.069767	-2.9432578
-2.6337816	-2.3333124
-3.0577464	-2.2141581
-2.5055665	-2.9191768
-2.4124043	-2.8293967
-2.8373883	-2.2616228
-2.5836524	-2.7746727
-2.8016796	-2.7630998
-2.8693251	-2.413597
-2.7697912	-2.5320278
-2.6020224	-2.6276088
-2.9661581	-2.3731805
-3.0482546	-2.8205595
-3.1402513	-2.5167745
-2.7003967	-2.7935735
-2.2973841	-2.3902812
-2.7354074	-2.9516299
-2.9527014	-2.4607229
-2.3110825	-2.5791315
-2.6601504	-2.7528411
-2.5055908	-2.501921
-2.5654134	-2.6924913
-2.7952799	-2.744136
-2.3603425	-2.3881218
-2.4667454	-2.6040475
-2.5213382	-2.2723021
-2.9311077	-2.5081843
-3.0676487	-2.4078065
-3.2195808	-2.4330569
-3.1184894	-2.5674643
-3.0894249	-2.4534929
-3.1523669	-2.3978364
-2.7361961	-2.6820292
-2.4799947	-2.7657405
-2.4098972	-2.3561041
-2.7687865	-2.1847246
-3.2488243	-2.5484728
-2.9362019	-2.4282702
-2.5854511	-2.5892339
-2.7977566	-2.7041394
-2.4053631	-3.0561857
-2.9044363	-2.6072073
-3.1286169	-2.3077864
-3.0171684	-2.4371013
-2.777336	-2.4086747
-2.8143997	-2.5678968
-2.393031	-2.8421935
-3.0208545	-2.5484376
-2.855604	-2.2296617
-2.2253014	-2.3023236
-2.8198537	-2.3034089
-3.2445965	-2.4887691
-2.8367069	-2.3852516
-2.8436944	-2.2706272
-2.4106149	-2.4685116
-2.9090993	-2.6087393
-2.9803492	-2.5953476
-3.2564852	-2.6776858
-3.3819257	-2.3282883
-3.3282388	-2.7081171
-2.5861845	-2.5460839
-3.2647362	-2.7875231
-3.2447324	-2.3815865
-3.0090544	-2.6324894
-3.2602026	-2.4879932
-3.0464848	-2.6209292
-3.1034623	-2.8493122
-3.0869148	-2.6337767
-2.8640573	-2.64042
-3.3403184	-2.6612562
-3.2426022	-2.3202665
-3.3973415	-2.3353289
-2.8198096	-2.4534823
-2.2519322	-2.5222982
-2.4438009	-2.4333146
-2.7885741	-2.4757182
-2.8724611	-2.1193899
-2.8676695	-2.6354158
-2.9993773	-2.3467781
-2.9287588	-2.6128249
-2.7881641	-2.5840387
-2.923584	-2.2797944
-2.2563767	-2.4897398
-2.8693105	-2.5194648
-2.8683058	-2.2800528
-3.2415176	-2.2579816
-2.4521102	-2.6787923
-3.0729029	-2.7835535
-2.8014281	-2.6030594
-2.8321626	-2.469237
-2.4659272	-2.7197494
-2.3515054	-2.6706807
-2.8101372	-2.6297782
-2.780439	-2.3078933
-2.4856119	-2.5924946
-2.2316153	-2.2764006
-2.6839433	-2.3926715
-2.3334606	-2.4732641
-3.2259457	-2.7239457
-2.9437134	-2.4691552
-3.1691521	-2.4359184
-2.7326474	-3.0428161
-2.9151251	-2.5767414
-2.4480104	-2.582793
-2.7367762	-3.0586351
-2.8043326	-2.7442062
-2.6155411	-2.5230014
-3.015574	-2.9276383
-2.5562141	-2.5831001
-3.796042	-2.5223454
-2.6699683	-2.5244189
-2.9820239	-2.3170599
-2.7804073	-2.6806063
-2.4719901	-2.5606107
-2.6888729	-2.4400692
-3.4043413	-2.6039287
-2.3753021	-2.6034248
-2.5110195	-2.1965416
-2.4330316	-2.776255
-2.8365303	-2.7025794
-2.4920496	-2.2745137
-2.7711799	-2.6027097
-3.0121041	-2.4077594
-3.4735527	-2.4503812
-2.2713136	-3.1548764
-2.8115324	-2.7484994
-2.8464503	-3.0921979
-2.4682424	-2.4042052
-2.6312652	-2.4705223
-3.1014676	-2.6392971
-2.9720222	-2.3750987
-2.3495604	-2.3291473
-2.7310122	-2.3570291
-2.6717733	-2.5438798
-2.6233791	-2.5791096
-2.8424293	-2.428077
-2.9216319	-2.6805355
-2.6726909	-2.4917112
-2.5707581	-2.8302716
-2.6566698	-2.1541706
-2.2704807	-2.2622285
-2.5154037	-2.42204
-2.9931041	-2.5124492
-2.6128314	-2.1438007
-2.1600749	-2.6938414
-2.6645231	-2.4343161
-2.3102968	-2.3770062
-2.4527017	-2.2758289
-2.5626887	-2.6418605
-2.3559599	-2.1236643
-2.5556304	-2.4715506
-3.230486	-2.3232622
-2.6115226	-2.6048224
-2.8659126	-2.6680842
-3.2497646	-2.9595067
-2.5736787	-2.7991687
-2.8343062	-2.6747641
-3.2349099	-2.6462192
-2.6620262	-2.6864106
-2.2982866	-2.5256518
-3.1475271	-2.5814289
-2.3729501	-2.2887677
-3.4240079	-2.6469452
-3.1912217	-2.5137832
-2.787203	-2.4750444
-2.8212304	-2.5526465
-2.3871864	-2.4324393
-2.5069328	-2.193194
-2.5783066	-2.5975664
-2.3791607	-2.3165297
-2.9349395	-2.4680706
-3.2230515	-2.1448705
-2.4940034	-2.7841278
-2.2905575	-2.6188948
-2.7542417	-2.3050072
-3.4828178	-2.7706774
-2.7809994	-2.6216817
-2.3264797	-2.6042788
-2.725868	-2.7905329
-2.4692995	-2.4010167
-2.8065155	-2.7135306
-2.6068727	-2.46093
-2.8447978	-2.6081763
-2.7253846	-2.4165374
-2.9685374	-2.433327
-3.4730191	-2.5603511
-2.9296136	-2.21507
-2.8681375	-2.566319
-2.9941223	-2.6331546
-2.9330782	-2.7367447
-2.9561155	-2.6883321
-3.2874522	-2.7981138
-2.424871	-2.3687671
-2.7714463	-2.4764974
-2.5275802	-2.594578
-3.0212206	-2.456885
-3.4707192	-2.4325036
-2.959002	-2.9618192
-2.8731392	-2.4594908
-2.5092204	-2.5847803
-3.0260842	-2.4064126
-2.8058969	-2.4832531
-2.8081236	-2.2707931
-2.8577628	-2.5115084
-3.0607455	-2.714114
-3.0248392	-2.4285198
-2.1967187	-2.6244282
-3.1399325	-2.4323686
-3.0595008	-2.8685002
-2.6114581	-2.8165563
-3.3481022	-2.8406698
-3.08667	-2.3202387
-3.0277564	-2.4025256
-2.7741083	-2.6617577
-2.4688774	-2.6721189
-2.5150739	-2.5268598
-3.1189034	-2.2735333
-3.3602074	-3.1603382
-2.8775629	-2.6952797
-3.3989934	-3.1722639
-2.7462154	-2.7098285
-2.5225348	-2.8066307
-2.8952806	-2.6327336
-2.9832555	-2.7636695
-2.7002096	-2.5359982
-2.461642	-2.525787
-2.8293778	-2.4057297
-3.073138	-2.5702922
-2.9333845	-2.5906591
-3.1332329	-2.1740746
-2.8538412	-2.5387197
-2.5913821	-2.3915746
-2.4261181	-2.4665121
-3.5948475	-2.377523
-3.3939542	-2.4324893
-3.3540268	-2.3829004
-2.8956629	-2.4129707
-2.6592605	-2.460011
-2.6591046	-2.8124869
-2.9810623	-2.6484844
-2.5140302	-2.6061692
-2.7306391	-2.6098446
-3.3744883	-2.4257358
-2.9569821	-2.9582635
-2.534192	-2.635456
-2.8809354	-2.7064988
-2.9591617	-2.4451269
-2.9786825	-2.6685459
-3.2990735	-2.5483904
-2.9128644	-2.5525124
-3.3715708	-2.3290114
-3.0915557	-2.3114312
-3.0602634	-2.4108439
-2.3194022	-2.2855858
-2.5635036	-2.6123802
-2.7689933	-2.378462
-2.283118	-2.7109092
-2.5817875	-2.3995407
-3.336712	-2.836343
-2.5626639	-2.6356409
-2.6733063	-2.5802258
-2.9395989	-2.6602148
-2.3913301	-2.4751017
-3.117078	-2.5818532
-2.8950426	-2.3585627
-3.2026082	-2.2973513
-3.0711481	-2.53741
-2.5708407	-2.6531496
-2.6454748	-2.4314522
-2.4516493	-2.2512459
-3.0410715	-2.3808908
-2.9692556	-2.3820398
-2.4746689	-2.4712157
-2.9619194	-2.1784799
-2.6618436	-2.021997
-2.5691217	-2.5615557
-2.693116	-2.3276608
-3.0503925	-2.6429953
-2.303055	-2.3754945
-3.0776507	-2.9271539
-2.4377687	-2.5696661
-2.9929122	-2.6768576
-2.4045756	-2.3284844
-2.550411	-2.4038808
-2.9924332	-2.4548963
-2.973812	-2.4848905
-2.2797467	-2.9479411
-3.0791443	-2.6428196
-3.1178552	-2.3909332
-2.6399498	-2.8466359
-2.8062001	-2.5379953
-2.5219995	-2.6268475
-2.5987021	-2.5895146
-2.8728633	-2.3837437
-2.7901557	-2.6898181
-3.1700582	-2.4081485
-3.1149128	-2.4934441
-2.9728975	-2.98437
-3.0266271	-2.8415384
-2.6964069	-2.4838961
-2.8303029	-2.3303889
-2.5688528	-2.5948477
-2.5738338	-2.1210052
-2.7068859	-2.7376843
-2.4201349	-2.5876794
-3.2752737	-2.6926267
-2.6591541	-2.4735407
-2.8012284	-2.5536759
-2.7359366	-2.5182085
-3.1001979	-2.6108056
-2.5697231	-2.6167412
-2.7764987	-2.4713904
-3.4917952	-2.6514367
-2.5445946	-2.5515239
-2.6773295	-2.2313571
-2.4454513	-2.7938663
-2.7070578	-2.4552325
-2.8648679	-2.7906187
-2.8735197	-2.4918003
-2.6584823	-2.7227153
-2.6271288	-2.5945898
-2.9350345	-2.5110087
-2.527422	-2.3037401
-2.7261656	-2.5815466
-2.687581	-2.5527061
-2.9360303	-2.4921728
-2.8429582	-2.4988313
-2.8531715	-2.5702233
-3.0593937	-2.5009444
-2.6093155	-2.3902351
-2.0634898	-2.6582194
-2.6364252	-2.2277361
-2.58263	-2.4752468
-2.3217374	-2.7930577
-3.2214755	-2.433904
-3.1297067	-2.6712994
-2.4225235	-2.7292777
-2.643073	-2.2318551
-2.4614882	-2.7320869
-2.1204085	-2.3283827
-2.3904889	-2.6516563
-3.0782833	-2.5266759
-3.3176052	-2.4401944
-2.5721098	-2.4729797
-2.9403946	-2.0618008
-3.1663716	-2.5876649
-2.8521429	-2.321834
-2.6207961	-2.3055423
-2.8548	-2.8027906
-2.7142319	-2.4290116
-2.8176923	-2.6030227
-2.7419232	-2.3327452
-3.2166991	-2.5559644
-3.0523765	-2.2222522
-2.7810288	-2.547465
-2.5607524	-2.4173024
-3.0344035	-2.9111576
-2.6885436	-2.7545425
-3.4531741	-2.3911127
-3.0602311	-2.6285034
-2.8047499	-2.3930916
-2.7191998	-2.4269185
-3.0427785	-2.5598534
-2.7038264	-2.3064248
-2.6063266	-2.7578504
-3.0701556	-2.7205593
-3.1418866	-2.3974615
-3.4601532	-2.8953789
-3.055431	-2.3900585
-2.7249387	-2.6035449
-2.4471838	-2.6089689
-2.7087888	-2.7972091
-3.3577414	-2.5885718
-2.814903	-2.2556199
-2.8303059	-2.2657958
-2.7594868	-2.3269533
-2.6668105	-2.7048358
-2.6529177	-2.4818315
-2.8680036	-2.4253609
-2.2440607	-3.0922179
-3.0552722	-2.8270721
-3.1024703	-2.732227
-2.9040067	-2.7963023
-2.9294538	-2.6016705
-3.2377933	-2.4550901
-2.6100831	-2.3792925
-2.6946548	-2.177729
-3.1580006	-2.614367
-3.0656367	-2.4566189
-2.4006753	-2.5031053
-3.0989827	-2.4065539
-2.4188058	-2.302459
-2.645008	-2.7164274
-2.9013018	-2.6335466
-2.7145122	-2.4706527
-2.4991621	-2.4656435
-3.6686119	-2.5127865
-2.7268855	-2.3756569
-2.8255184	-2.3993466
-2.7668572	-2.6190096
-2.644125	-2.2883494
-2.4191265	-2.6268584
-2.9339032	-2.4545773
-3.209517	-2.6520407
-2.6116561	-2.7219946
-2.7611413	-2.754287
-3.3263287	-2.6221042
-2.4490514	-2.4378338
-3.3127687	-2.7831618
-3.0886159	-2.7686776
-2.73569	-2.5201207
[truncated: 5,115 more rows]
